# Supplementary material for: Comparative metagenomics of microbial communities and resistome in southern farming systems: implications for antimicrobial stewardship and public health
Source: Front Microbiol. 2024 Nov 26;15:1443292. doi: 10.3389/fmicb.2024.1443292 (PMC11628260; doi:10.3389/fmicb.2024.1443292)
Supplement: Supplementary file 1 [file Table_1.xlsx]

## Sheet: SI Table 1
	SI Table 1: General overview of microbial taxa and their abundances identified in environmental samples across diverse agrosystem and farming practices (N=60).
	Taxa number / Abundance	Kingdom
		Bacteria	Virus	Archaea	Fungi
	Phylum	12	4	1	2
	Class	29	4	1	3
	Order	77	4	1	3
	Family	155	11	1	4
	Genera	448	36	1	4
	Species	1801	142	5	4
	Relative Abundance	0.6701	0.3285	0.0009	0.0005

## Sheet: SI Table 2
	SI Table 2: Abundance of mMicrobial species identified prevalence across diverse agrosystem and farming practices between Alabama and Tennessee (Nn = 60). Top row indicates the total number by both samples and species identified.
	Alabama (n=30)	1446	Tennessee (n=30)	1143
	Archaea	4	Archaea	5
	Euryarchaeota	4	Euryarchaeota	5
	Bacteria	1308	Bacteria	1110
	Proteobacteria	608	Proteobacteria	670
	Actinobacteria	400	Actinobacteria	179
	Firmicutes	140	Firmicutes	118
	Bacteroidetes	131	Bacteroidetes	122
	Cyanobacteria	11	Cyanobacteria	8
	Deinococcus-Thermus	8	Armatimonadetes	1
	Acidobacteria	7	Acidobacteria	7
	Gemmatimonadetes	1	Gemmatimonadetes	3
	Planctomycetes	1	Planctomycetes	1
	Verrucomicrobia	1	Tenericutes	1
	Fungi	4	Fungi	2
	Ascomycota	3	Ascomycota	1
	Basidiomycota	1	Basidiomycota	1
	Virus	130	Virus	26
	Phixviricota	27	Phixviricota	13
	Preplasmiviricota	1	Uroviricota	12
	Uroviricota	102	Virus no name P	1

## Sheet: SI Table 3
	SI Table 3: Comparative statistics of relative abundances of environmental samples across diverse agrosystem and farming practices between Alabama and Tennessee (N=60). NF= Not Found.
	Kingdom	Phyla	Combined	Alabama	Tennessee
	Bacteria	Proteobacteria	0.307564	0.222886	0.406997
	Bacteria	Cyanobacteria	0.158637	0.002033	0.342527
	Bacteria	Actinobacteria	0.137732	0.115847	0.16343
	Bacteria	Firmicutes	0.042851	0.041407	0.044546
	Bacteria	Bacteroidetes	0.018094	0.014051	0.022841
	Bacteria	Gemmatimonadetes	0.002283	0.000485	0.004393
	Bacteria	Acidobacteria	0.002199	0.00263	0.001694
	Bacteria	Deinococcus-Thermus	0.000638	0.001182	NF
	Bacteria	Planctomycetes	7.7e-05	1.7e-05	0.000148
	Bacteria	Verrucomicrobia	8e-06	1.4e-05	NF
	Bacteria	Armatimonadetes	4e-06	NF	9e-06
	Bacteria	Tenericutes	4e-06	NF	8e-06
	Virus	Phixviricota	0.193194	0.349276	0.009916
	Virus	Uroviricota	0.135149	0.249188	0.00124
	Virus	Preplasmiviricota	0.000184	0.00034	NF
	Virus	Virus no name P	1.2e-05	NF	2.6e-05
	Archaea	Euryarchaeota	0.000906	1e-06	0.001968
	Fungi	Ascomycota	0.000446	0.000613	0.00025
	Fungi	Basidiomycota	2e-05	3.1e-05	7e-06

## Sheet: SI Table 4
	SI Table 4: Common statistics of Shannon and Faith phylogenetic diversity (PD) of environmental samples across diverse agrosystem and farming practices. Min= Minimum; Max= Maximum; Std Dev= Standard deviation. In each of the three character numbers of samples, 1st digit represents the state: “A” for Alabama, “T” for Tennessee; 2nd digit represents farming practices; “C” for Cattle, “P” for Poultr…
	Sample Type	Median of Sahnnon Index	Average of Sahnnon Index	Min of Shannon	Max of Shannon	Std Dev of shannon	Number of samples
	ACM	0.453505	1.87489	0.123936	5.63242	2.32885	7
	ACS	1.01494	1.27185	0.240552	3.05968	0.907333	10
	ACW	3.70948	2.60041	0.0730691	4.61363	2.06847	8
	APM	3.42214	2.90543	0.764396	4.52975	1.93513	3
	APW	1.61955	2.10856	0.354162	3.86297	2.4811	2
	TCM	4.34042	4.01025	0.135611	5.67852	1.5757	10
	TCS	4.31789	0.958382	0.264721	2.66585	0.788193	8
	TCW	3.7536	2.65253	0.0977381	4.62798	1.64079	10
	TPS	1.73767	1.73767	0.389143	3.08619	1.9071	2
	Sample type	Median of faith_pd	Average of faith_pd	Min of faith_pd	Max of faith_pd	Std Dev of faith_pd	Number of samples
	ACM	48.2921	54.8816	33.7227	99.5005	21.7431	7
	ACS	33.1504	32.0392	8.66815	39.9717	9.35494	10
	ACW	33.2364	33.0072	26.5757	44.191	5.5072	8
	APM	35.7549	41.1584	16.5572	71.1632	27.7012	3
	APW	29.6163	29.6163	24.0524	35.1802	7.86854	2
	TCM	53.9982	57.9259	20.1202	110.224	28.0585	10
	TCS	32.7242	33.744	19.165	46.4507	8.59931	8
	TCW	26.9169	29.0992	8.04419	63.779	15.5327	10
	TPS	33.1182	33.1182	26.2583	39.978	9.70129	2

## Sheet: SI Table 5
	SI Table 5: Base abundance of virulence gene(s) in manure, soil and water samples in diverse agrosystem and farming practices in Alabama and Tennessee. For this table, virulence genes coverage of 70% or higher is used. Percentage (%) in the curve bracket indicates fractions while total number as denominator. Also, the first number before slashes within the curve bracket indicates how many samples…
		Alabama			Tennessee
		Soil	Manure	Water	Soil	Manure	Water
	Cattle	15746 (2/10)	1226582 (7/7)	983345 (7/8)	1658 (2/8)	21526 (5/10)	1431909 (7/10)
	Poultry	_	5517729 (3/3)	3233822 (1/2)	_ (0/2)	_	_
	Subtotal 1	15746 (0.13%)	6744311 (54.25%)	4217167 (33.92%)	1658 (0.01%)	21526 (0.17%)	1431909 (11.52%)
	Mean (Prevalence as denominator)	7873	674431	527146	829	4305.2	204558
	Subtotal 2	10,977,224 (88.30%)			1455093 (11.70%)
	Total	12,432,317 (100%)

## Sheet: SI Table 6
	SI Table 6: Category of ARGs, prevalence and their base abundances identified in manure, soil and water samples collected from cattle and poultry farming systems in Alabama and Tennessee.
	Antibiotic Class/Subclasse	Sum of base abundance	Mean base abundance (Prevalence column as denominator)	Cumulative Percentage	Prevalence (out of 60 samples)
	TETRACYCLINE	1257375	58.55	58.55	21
	MACROLIDE	300394	13.99	72.53	12
	STREPTOMYCIN	99219	4.62	77.15	14
	VANCOMYCIN	91817	4.28	81.43	25
	LINCOSAMIDE	90904	4.23	85.66	18
	CEPHALOSPORIN	75408	3.51	89.17	12
	BETA-LACTAM	38840	1.81	90.98	9
	CARBAPENEM	36869	1.72	92.7	12
	SULFONAMIDE	34758	1.62	94.32	12
	PLEUROMUTILIN	22161	1.03	95.35	4
	ERYTHROMYCIN	19646	0.91	96.26	6
	AMINOGLYCOSIDE	14743	0.69	96.95	9
	STREPTOGRAMIN	13820	0.64	97.59	2
	CHLORAMPHENICOL/FLORFENICOL	11094	0.52	98.11	4
	STREPTOMYCIN/SPECTINOMYCIN	6130	0.29	98.39	5
	KANAMYCIN	5558	0.26	98.65	3
	FOSFOMYCIN	5265	0.25	98.9	5
	LINCOSAMIDE/STREPTOGRAMIN	3511	0.16	99.06	2
	PHENICOL/QUINOLONE	3453	0.16	99.22	1
	TRIMETHOPRIM	3106	0.14	99.37	1
	QUATERNARY AMMONIUM	2603	0.12	99.49	6
	COLISTIN	2409	0.11	99.6	1
	AMIKACIN/KANAMYCIN	1739	0.08	99.68	2
	CHLORAMPHENICOL	1647	0.08	99.76	3
	SPECTINOMYCIN	1478	0.07	99.83	1
	TOBRAMYCIN	1353	0.06	99.89	1
	NITROIMIDAZOLE	1198	0.06	99.95	1
	FUSIDIC ACID	1150	0.05	100	1

## Sheet: SI Table 7
	SI Table 7: Demographics and Farming characteristics in cattle and poultry farms in Tennessee
	Variable	Category	Frequencies	Percentages
	Gender	Male	24	92.3
		Female	2	7.7
	Age	35 and under	1	3.8
		36-54	2	7.7
		55-64	8	30.8
		65 and above	15	57.7
	Education level	Bachelor’s Degree	4	15.4
		Associate Degree	1	3.8
		Certificate	1	3.8
		GED	1	3.8
		High School Diploma	11	42.3
		Master’s Degree	6	23.1
		N/A	2	7.7
	Livestock type	Beef	23	88.5
		Poultry	3	11.5
	Number of animals	0-50	17	65.8
		51-99	6	22.8
		≥ 100	3	11.4
	Antibiotics use	Disease prevention	1	3.8
		Treat sick animals only	18	69.2
		Treat sick animals/disease prevention	6	23.2
		Never	1	3.8
	Maintain written records	Yes	15	57.7
		No	11	42.3
	Veterinarians advice sought	Yes	20	76.9
		No	6	23.1
	Antibiotic’s usage	As recommended	26	100
	AMR a public health threat	Yes	17	65.4
		No	9	34.6
	Years raising livestock	0-20	13	49.8
		21-40	9	34.5
		≥ 60	4	15.7
	Training on BMPs	Yes	22	84.6
		No	4	15.4
	Extension agent consultation	Yes	26	100
	Consultation frequency	Monthly	1	3.8
		Occasionally	2	7.7
		Often as recommended	1	3.8
		Only when needed	1	3.8
		Regularly	9	34.6
		Yearly	1	3.8
	Dead animal disposal	Dead animal service	26	100
	Fresh produce next to livestock	Yes	4	15.4
		No	22	84.6
	Manure management practices	Stockpiling	26	100

## Sheet: SI Table 8
	SI Table 8: Table 2. Demographics and Farming characteristics in cattle and poultry farms in Alabama
	Variable	Category	Frequencies	Percentages
	Gender	Male	23	79.3
		Female	6	20.7
	Age	35 and under	1	3.4
		36-54	8	27.6
		55-64	9	31
		65 and above	11	37.9
	Education level	Bachelor’s Degree	4	13.8
		Certificate	1	3.4
		Doctorate	2	6.9
		GED	1	3.4
		High School Diploma	20	69
		Master’s Degree	1	3.4
	Livestock type	Beef	27	93.1
		Poultry	2	6.9
	Number of animals	1-499	23	78.2
		500-999	4	13.6
		≥ 1000	2	8.2
	Antibiotics use	Disease prevention	3	10.3
		Treat sick animals only	1	3.4
		Treat sick animals/ disease prevention	24	82.8
		Never	1	3.4
	Maintain written records	Yes	24	82.8
		No	4	13.8
		N/A	1	3.4
	Veterinarian’s advice sought	Yes	25	86.2
		No	4	13.8
	Antibiotic’s usage	As recommended	21	72.4
		Multiple doses	5	17.2
		Once	1	3.4
		Repeatedly until animal is cured	1	3.4
		N/A	1	3.4
	AMR a public health threat	Yes	20	69
		No	9	31
	Years raising livestock	0-20	5	17.2
		21-40	21	72.5
		≥ 60	3	10.3
	Training on BMPs	Yes	24	82.8
		No	5	17.2
	Extension agent consultation	Yes	21	72.4
		No	8	27.6
	Consultation frequency	Monthly	9	31
		Often as recommended	7	24.1
		Only when needed	1	3.4
		Regularly	4	13.8
		Yearly	1	3.4
		N/A	6	20.7
		Never	1	3.4
	Dead animal disposal	Above-ground	5	17.2
		Composting	1	3.4
		Dead animal service	15	51.7
		Deep burial	8	27.6
	Fresh produce next to livestock	Yes	3	10.3
		No	26	89.7
	Manure management practices	Collect and spread on hay fields	1	3.4
		Stockpiling	21	72.4
		Composting	6	20.7
		None	1	3.4
